# Supplementary material for: Cyclosporin A as an Add-On Therapy to a Corticosteroid-Based Background Treatment in Patients with COVID-19: A Multicenter, Randomized Clinical Trial
Source: J Clin Med. 2024 Sep 4;13(17):5242. doi: 10.3390/jcm13175242 (PMC11396137; doi:10.3390/jcm13175242)
Supplement: Supplementary file 1 [file jcm-13-05242-s001.zip]

Archive with 7 entries (7 files):
- Suppl file 3 MOD.pptx
- Suppl file 4 mod.pptx
- Suppl file 5.pptx
- Supplementary File 1.pdf
- Supplementary File 2.pdf
- Supplementary File 6.pdf
- Supplementary File 7.pdf
